# Supplementary material for: GLI3 Is Required for M2 Macrophage Polarization and M2-Mediated Waldenström Macroglobulinemia Growth and Survival
Source: Int J Mol Sci. 2024 Dec 6;25(23):13120. doi: 10.3390/ijms252313120 (PMC11641819; doi:10.3390/ijms252313120)
Supplement: Supplementary file 1 [file ijms-25-13120-s001.zip]

Archive with 1 entries (1 files):
- ijms-3302580-supplementary.pdf
